# Supplementary material for: Identification of relevant drugable targets in diffuse large B-cell lymphoma using a genome-wide unbiased CD20 guilt-by association approach
Source: PLoS One. 2018 Feb 28;13(2):e0193098. doi: 10.1371/journal.pone.0193098 (PMC5831110; doi:10.1371/journal.pone.0193098)
Supplement: S1 Table — Series indentifier and GPL platform numbers that were used in this study, including correspsonding references. (XLSX) [file pone.0193098.s001.xlsx]

## Sheet: S1 Table 
Series_identifier	number of included patient samples	Platform	COO	age	gender	treatment	respons	MYC	references
GSE10172	36	GPL96	yes	yes	yes	no	no	yes	18509088	23143595
GSE10524	15	GPL570	no	no	yes	no	no	no	citation missing
GSE10846	420	GPL570	yes	yes	yes	yes	yes	no	19038878	21546504
GSE11318	10	GPL570	yes	no	yes	no	yes	no	18765795
GSE12195	73	GPL570	yes/no	no	no	no	no	no	22137796	21390126	21156281	19965633	19412164
GSE12453	10	GPL570	no	no	no	no	no	no	18794340	24376854
GSE12630	2	GPL96	no	no	yes	no	no	no	19332734
GSE19246	59	GPL570	yes	no	no	no	no	no	20688907
GSE22470	270	GPL96	yes	yes	yes	no	no	no	21487109	22238326	23143595
GSE23501	26	GPL570	yes	yes	yes	yes	yes	no	20610814
GSE25639	26	GPL570	no	no	no	no	no	no	22689981
GSE31312	364	GPL570	yes	no	no	yes	no	no	26324762	26248897	26111978	22437443	23982177	23775435
GSE34171	164	GPL570 + GPL96	yes	no	no	no	no	no	22975378	2376004
GSE38885	21	GPL570	no	no	no	no	no	no	23489474
GSE44164	32	GPL96	yes	yes	yes	no	no	yes	24179151
GSE44337	9	GPL570	no	no	no	no	no	no	citation missing
GSE4475	220	GPL96	yes	yes	yes	yes	yes	yes	16760442	23143595
GSE48097 / GSE48184	29	GPL570	yes	no	no	no	no	no	24030260
GSE57611 / GSE57612	11	GPL96	yes	no	no	no	no	no	25042405
GSE9429	7	GPL96	no	no	no	no	no	no	19373655
	1804
