# Supplementary material for: Identification of relevant drugable targets in diffuse large B-cell lymphoma using a genome-wide unbiased CD20 guilt-by association approach
Source: PLoS One. 2018 Feb 28;13(2):e0193098. doi: 10.1371/journal.pone.0193098 (PMC5831110; doi:10.1371/journal.pone.0193098)
Supplement: S3 Table — Different gene set databases were consulted (KEGG, Wiki pathways, Biocarta, NCI Nature, Panther and GO biological process). (XLSX) [file pone.0193098.s003.xlsx]

## Sheet: S3A KEGG
Index	Name	P-value	Adjusted p-value	Z-score	Combined score
1	B cell receptor signaling pathway_Homo sapiens_hsa04662	7.704e-09	1.687e-06	-2.00	40.35
2	Fc gamma R-mediated phagocytosis_Homo sapiens_hsa04666	2.712e-05	0.000002970	-1.83	23.32
3	Ribosome_Homo sapiens_hsa03010	6.706e-05	0.000004895	-1.70	20.76
4	RNA transport_Homo sapiens_hsa03013	0.000001304	0.00007140	-1.79	17.13
5	NF-kappa B signaling pathway_Homo sapiens_hsa04064	0.000001776	0.00007777	-1.65	15.64
6	Epstein-Barr virus infection_Homo sapiens_hsa05169	0.00004033	0.001104	-1.78	12.09
7	Mismatch repair_Homo sapiens_hsa03430	0.000003801	0.0001387	-1.24	11.00
8	Transcriptional misregulation in cancer_Homo sapiens_hsa05202	0.00004953	0.001205	-1.56	10.49
9	Shigellosis_Homo sapiens_hsa05131	0.00003459	0.001082	-1.53	10.42
10	mRNA surveillance pathway_Homo sapiens_hsa03015	0.00006578	0.001387	-1.48	9.71
11	Pathogenic Escherichia coli infection_Homo sapiens_hsa05130	0.00008634	0.001576	-1.40	9.05
12	Regulation of actin cytoskeleton_Homo sapiens_hsa04810	0.0002806	0.004389	-1.60	8.68
13	Cell cycle_Homo sapiens_hsa04110	0.0001479	0.002491	-1.43	8.57
14	Fc epsilon RI signaling pathway_Homo sapiens_hsa04664	0.0003328	0.004560	-1.56	8.41
15	Primary immunodeficiency_Homo sapiens_hsa05340	0.00006966	0.001387	-1.20	7.92
16	Platelet activation_Homo sapiens_hsa04611	0.0006070	0.007385	-1.47	7.20
17	Ubiquitin mediated proteolysis_Homo sapiens_hsa04120	0.0003332	0.004560	-1.29	6.94
18	Pyrimidine metabolism_Homo sapiens_hsa00240	0.0009800	0.01130	-1.30	5.82
19	Oocyte meiosis_Homo sapiens_hsa04114	0.002686	0.02941	-1.38	4.87
20	Endocytosis_Homo sapiens_hsa04144	0.004680	0.04880	-1.47	4.44
21	Viral carcinogenesis_Homo sapiens_hsa05203	0.006669	0.06011	-1.40	3.93
22	Base excision repair_Homo sapiens_hsa03410	0.0003968	0.005112	-0.67	3.51
23	Pathways in cancer_Homo sapiens_hsa05200	0.01067	0.08057	-1.36	3.43
24	Purine metabolism_Homo sapiens_hsa00230	0.007321	0.06167	-1.18	3.30
25	Tuberculosis_Homo sapiens_hsa05152	0.007859	0.06374	-1.17	3.22

## Sheet: S3B Wiki pathways
Index	Name	P-value	Adjusted p-value	Z-score	Combined score
1	B Cell Receptor Signaling Pathway_Homo sapiens_WP23	1.809e-18	4.848e-16	-2.07	87.26
2	Cytoplasmic Ribosomal Proteins_Homo sapiens_WP477	1.527e-07	1.609e-05	-1.98	35.57
3	Retinoblastoma (RB) in Cancer_Homo sapiens_WP2446	1.801e-07	1.609e-05	-1.90	34.05
4	Cytoplasmic Ribosomal Proteins_Mus musculus_WP163	7.404e-07	4.96e-05	-1.94	32.64
5	Translation Factors_Homo sapiens_WP107	0.0005033	0.00002698	-1.93	20.29
6	mRNA processing_Mus musculus_WP310	0.0009585	0.00004281	-2.01	20.21
7	Translation Factors_Mus musculus_WP307	0.000002461	0.00009422	-1.75	16.23
8	G1 to S cell cycle control_Homo sapiens_WP45	0.000006107	0.0002046	-1.84	15.63
9	G1 to S cell cycle control_Mus musculus_WP413	0.00001907	0.0005679	-1.77	13.26
10	XPodNet - protein-protein interactions in the podocyte expanded by STRING_Mus musculus_WP2309	0.0001041	0.002075	-1.93	11.94
11	Interferon type I signaling pathways_Homo sapiens_WP585	0.00007661	0.002053	-1.81	11.20
12	IL-3 Signaling Pathway_Mus musculus_WP373	0.0001084	0.002075	-1.77	10.92
13	TNF-alpha NF-kB Signaling Pathway_Mus musculus_WP246	0.0001939	0.003464	-1.90	10.78
14	IL-6 signaling Pathway_Mus musculus_WP387	0.0001084	0.002075	-1.73	10.66
15	Pathogenic Escherichia coli infection_Homo sapiens_WP2272	0.00008634	0.002075	-1.64	10.13
16	EGF/EGFR Signaling Pathway_Homo sapiens_WP437	0.0003358	0.005624	-1.69	8.77
17	TNF alpha Signaling Pathway_Homo sapiens_WP231	0.0004062	0.006403	-1.52	7.69
18	Integrated Breast Cancer Pathway_Homo sapiens_WP1984	0.0008783	0.01070	-1.61	7.29
19	mRNA Processing_Homo sapiens_WP411	0.0008110	0.01070	-1.46	6.63
20	Cell Cycle_Homo sapiens_WP179	0.0008639	0.01070	-1.37	6.24
21	EGFR1 Signaling Pathway_Mus musculus_WP572	0.001841	0.01974	-1.56	6.11
22	TCR Signaling Pathway_Homo sapiens_WP69	0.001787	0.01974	-1.41	5.53
23	IL-5 Signaling Pathway_Homo sapiens_WP127	0.0009850	0.01148	-1.21	5.42
24	IL-5 Signaling Pathway_Mus musculus_WP151	0.001987	0.02042	-1.34	5.20
25	Regulation of Actin Cytoskeleton_Homo sapiens_WP51	0.002582	0.02287	-1.37	5.19

## Sheet: S3C Biocarta
Index	Name	P-value	Adjusted p-value	Z-score	Combined score
1	BCR Signaling Pathway_Homo sapiens_h_bcrPathway	0.000001666	0.0001216	-1.90	17.11
2	How does salmonella hijack a cell_Homo sapiens_h_salmonellaPathway	0.000001096	0.0001216	-1.03	9.32
3	Role of MAL in Rho-Mediated Activation of SRF_Homo sapiens_h_malPathway	0.00002428	0.0007088	-1.23	8.91
4	Y branching of actin filaments_Homo sapiens_h_actinYPathway	0.000009565	0.0003491	-1.09	8.69
5	Fc Epsilon Receptor I Signaling in Mast Cells_Homo sapiens_h_fcer1Pathway	0.0002115	0.004412	-1.42	7.72
6	Human Cytomegalovirus and Map Kinase Pathways_Homo sapiens_h_hcmvPathway	0.0002069	0.004412	-1.41	7.66
7	Role of PI3K subunit p85 in regulation of Actin Organization and Cell Migration_Homo sapiens_h_cdc42racPathway	0.000009565	0.0003491	-0.94	7.50
8	Cell Cycle: G1/S Check Point _Homo sapiens_h_g1Pathway	0.001459	0.02663	-1.01	3.68
9	p38 MAPK Signaling Pathway _Homo sapiens_h_p38mapkPathway	0.002517	0.03675	-1.08	3.58
10	MAPKinase Signaling Pathway_Homo sapiens_h_mapkPathway	0.004448	0.05904	-0.97	2.74
11	Role of Erk5 in Neuronal Survival_Homo sapiens_h_erk5Pathway	0.01335	0.1025	-0.73	1.65
12	Regulation of eIF4e and p70 S6 Kinase_Homo sapiens_h_eif4Pathway	0.01069	0.09918	-0.67	1.55
13	Skeletal muscle hypertrophy is regulated via AKT/mTOR pathway_Homo sapiens_h_igf1mtorpathway	0.01197	0.09918	-0.54	1.25
14	Keratinocyte Differentiation_Homo sapiens_h_keratinocytePathway	0.01903	0.1250	-0.56	1.16
15	FAS signaling pathway ( CD95 )_Homo sapiens_h_fasPathway	0.006372	0.07643	-0.45	1.16
16	RB Tumor Suppressor/Checkpoint Signaling in response to DNA damage_Homo sapiens_h_rbPathway	0.001767	0.02866	-0.32	1.14
17	Angiotensin II mediated activation of JNK Pathway via Pyk2 dependent signaling_Homo sapiens_h_At1rPathway	0.02744	0.1366	-0.46	0.91
18	Phosphoinositides and their downstream targets._Homo sapiens_h_ptdinsPathway	0.007329	0.07643	-0.26	0.66
19	HIV-1 Nef: negative effector of Fas and TNF_Homo sapiens_h_HivnefPathway	0.01903	0.1250	-0.26	0.54
20	Erk and PI-3 Kinase Are Necessary for Collagen Binding in Corneal Epithelia_Homo sapiens_h_ecmPathway	0.02150	0.1260	-0.23	0.47
21	WNT Signaling Pathway_Homo sapiens_h_wntPathway	0.01969	0.1250	-0.09	0.18
22	Ceramide Signaling Pathway_Homo sapiens_h_ceramidePathway	0.02537	0.1366	-0.07	0.14

## Sheet: S3D NCI Nature
NCI - Nature	Name	P-value	Adjusted p-value	Z-score	Combined score
1	BCR signaling pathway_Homo sapiens_acbf44e2-618c-11e5-8ac5-06603eb7f303	3.04e-12	4.955e-10	-1.84	52.00
2	ErbB1 downstream signaling_Homo sapiens_30d60550-6192-11e5-8ac5-06603eb7f303	1.784e-07	1.454e-05	-1.77	31.86
3	PDGFR-beta signaling pathway_Homo sapiens_c901a3e4-6194-11e5-8ac5-06603eb7f303	2.672e-05	0.000001452	-1.96	26.31
4	RAC1 signaling pathway_Homo sapiens_faffa4fc-6194-11e5-8ac5-06603eb7f303	0.000008577	0.0003495	-1.65	13.15
5	CDC42 signaling events_Homo sapiens_50b98ae0-6190-11e5-8ac5-06603eb7f303	0.00005950	0.001940	-1.65	10.30
6	E2F transcription factor network_Homo sapiens_bb4d0fd3-6191-11e5-8ac5-06603eb7f303	0.00007295	0.001982	-1.54	9.60
7	Class I PI3K signaling events_Homo sapiens_12b82bb7-6191-11e5-8ac5-06603eb7f303	0.0003076	0.007163	-1.36	6.74
8	Fc-epsilon receptor I signaling in mast cells_Homo sapiens_86cd7795-6192-11e5-8ac5-06603eb7f303	0.0008631	0.01279	-1.28	5.60
9	IL8- and CXCR2-mediated signaling events_Homo sapiens_fe78e284-6193-11e5-8ac5-06603eb7f303	0.0004579	0.009330	-1.16	5.40
10	GMCSF-mediated signaling events_Homo sapiens_095aa3ef-6193-11e5-8ac5-06603eb7f303	0.0006011	0.01089	-1.15	5.19
11	FAS (CD95) signaling pathway_Homo sapiens_79cc9c14-6192-11e5-8ac5-06603eb7f303	0.0007755	0.01264	-1.14	5.00
12	C-MYB transcription factor network_Homo sapiens_61020228-618e-11e5-8ac5-06603eb7f303	0.001037	0.01409	-1.12	4.77
13	Ceramide signaling pathway_Homo sapiens_d3747df2-6190-11e5-8ac5-06603eb7f303	0.001527	0.01914	-0.91	3.61
14	Integrin-linked kinase signaling_Homo sapiens_21738158-6194-11e5-8ac5-06603eb7f303	0.001691	0.01968	-0.87	3.40
15	TNF receptor signaling pathway_Homo sapiens_316be05e-6196-11e5-8ac5-06603eb7f303	0.001867	0.01975	-0.80	3.13
16	p73 transcription factor network_Homo sapiens_a88c505e-6194-11e5-8ac5-06603eb7f303	0.003971	0.03406	-0.84	2.84
17	Thromboxane A2 receptor signaling_Homo sapiens_27d5800d-6196-11e5-8ac5-06603eb7f303	0.004448	0.03625	-0.83	2.76
18	Regulation of retinoblastoma protein_Homo sapiens_407a3468-6195-11e5-8ac5-06603eb7f303	0.007837	0.05137	-0.65	1.94
19	Regulation of Telomerase_Homo sapiens_4dfe97ca-6195-11e5-8ac5-06603eb7f303	0.009475	0.05940	-0.56	1.59
20	Alpha-synuclein signaling_Homo sapiens_588134bc-6187-11e5-8ac5-06603eb7f303	0.003204	0.02902	-0.42	1.48
21	Signaling events mediated by Hepatocyte Growth Factor Receptor (c-Met)_Homo sapiens_ac39d2b9-6195-11e5-8ac5-06603eb7f303	0.01660	0.09020	-0.59	1.41
22	Retinoic acid receptors-mediated signaling_Homo sapiens_5797691b-6195-11e5-8ac5-06603eb7f303	0.001938	0.01975	-0.33	1.30
23	Internalization of ErbB1_Homo sapiens_3aa9aafa-6194-11e5-8ac5-06603eb7f303	0.007217	0.05115	-0.43	1.27
24	amb2 Integrin signaling_Homo sapiens_5d4f90b6-6188-11e5-8ac5-06603eb7f303	0.007217	0.05115	-0.26	0.77
25	Noncanonical Wnt signaling pathway_Homo sapiens_7ff5fe76-6194-11e5-8ac5-06603eb7f303	0.003204	0.02902	-0.20	0.69

## Sheet: S3E Panther
Index	Name	P-value	Adjusted p-value	Z-score	Combined score
1	B cell activation_Homo sapiens_P00010	4.79e-08	3.784e-06	-1.69	32.75
2	Inflammation mediated by chemokine and cytokine signaling pathway_Homo sapiens_P00031	0.003657	0.05163	-1.53	4.52
3	Apoptosis signaling pathway_Homo sapiens_P00006	0.003632	0.05163	-1.49	4.43
4	Cytoskeletal regulation by Rho GTPase_Homo sapiens_P00016	0.002304	0.05163	-1.36	4.02
5	VEGF signaling pathway_Homo sapiens_P00056	0.003800	0.05163	-1.34	3.97
6	CCKR signaling map ST_Homo sapiens_P06959	0.004849	0.05163	-1.23	3.65
7	EGF receptor signaling pathway_Homo sapiens_P00018	0.005229	0.05163	-1.08	3.20
8	Parkinson disease_Homo sapiens_P00049	0.004782	0.05163	-1.02	3.03
9	T cell activation_Homo sapiens_P00053	0.01343	0.08839	-0.51	1.23
10	PDGF signaling pathway_Homo sapiens_P00047	0.02154	0.1309	-0.50	1.03
11	Ubiquitin proteasome pathway_Homo sapiens_P00060	0.009316	0.07360	-0.34	0.90
12	FGF signaling pathway_Homo sapiens_P00021	0.04287	0.1946	-0.05	0.08
13	Ras Pathway_Homo sapiens_P04393	0.04434	0.1946	0.09	-0.14
14	Angiotensin II-stimulated signaling through G proteins and beta-arrestin_Homo sapiens_P05911	0.02744	0.1548	0.13	-0.23
15	Cadherin signaling pathway_Homo sapiens_P00012	0.9468	0.9468	5.59	-0.31
16	Huntington disease_Homo sapiens_P00029	0.09243	0.3056	0.37	-0.44
17	Alzheimer disease-presenilin pathway_Homo sapiens_P00004	0.8555	0.8664	6.36	-0.91
18	Angiogenesis_Homo sapiens_P00005	0.1406	0.3831	1.02	-0.98
19	Heterotrimeric G-protein signaling pathway-Gq alpha and Go alpha mediated pathway_Homo sapiens_P00027	0.1490	0.3924	1.10	-1.03
20	Interleukin signaling pathway_Homo sapiens_P00036	0.8136	0.8347	5.72	-1.03
21	p53 pathway by glucose deprivation_Homo sapiens_P04397	0.007329	0.06433	0.39	-1.07
22	p53 pathway_Homo sapiens_P00059	0.1576	0.3935	1.52	-1.42
23	Nicotinic acetylcholine receptor signaling pathway_Homo sapiens_P00044	0.7349	0.7639	5.97	-1.61
24	Adrenaline and noradrenaline biosynthesis_Homo sapiens_P00001	0.08332	0.3056	1.56	-1.85
25	Alpha adrenergic receptor signaling pathway_Homo sapiens_P00002	0.07203	0.2995	1.54	-1.86

## Sheet: S3F GO biolical process
Index	Name	P-value	Adjusted p-value	Z-score	Combined score
1	B cell activation (GO:0042113)	8.727e-19	2.396e-15	-2.18	88.40
2	gene expression (GO:0010467)	1.091e-12	1.498e-09	-2.34	63.63
3	immune response-activating signal transduction (GO:0002757)	1.419e-07	2.291e-05	-3.55	62.46
4	lymphocyte activation (GO:0046649)	6.532e-12	4.484e-09	-2.32	60.66
5	B cell receptor signaling pathway (GO:0050853)	1.705e-11	9.364e-09	-2.36	59.95
6	immune response-activating cell surface receptor signaling pathway (GO:0002429)	1.013e-06	0.000121	-3.68	58.66
7	translational initiation (GO:0006413)	2.736e-12	2.504e-09	-2.18	58.28
8	leukocyte activation (GO:0045321)	6.421e-11	2.939e-08	-2.37	57.40
9	activation of immune response (GO:0002253)	4.516e-07	6.2e-05	-3.40	56.49
10	immune response-regulating cell surface receptor signaling pathway (GO:0002768)	3.09e-06	0.0003394	-3.51	52.25
11	nuclear-transcribed mRNA catabolic process, nonsense-mediated decay (GO:0000184)	9.676e-11	3.796e-08	-2.13	51.03
12	nuclear-transcribed mRNA catabolic process (GO:0000956)	8.792e-09	2.682e-06	-2.20	43.36
13	translation (GO:0006412)	6.558e-08	1.201e-05	-2.33	42.49
14	translational elongation (GO:0006414)	6.88e-09	2.362e-06	-2.11	41.98
15	mRNA catabolic process (GO:0006402)	2.551e-08	6.368e-06	-2.22	41.94
16	macromolecular complex disassembly (GO:0032984)	3.585e-08	8.204e-06	-2.19	40.77
17	translational termination (GO:0006415)	1.332e-08	3.657e-06	-2.09	40.54
18	protein complex disassembly (GO:0043241)	8.593e-08	1.475e-05	-2.17	39.15
19	cellular protein complex disassembly (GO:0043624)	5.89e-08	1.201e-05	-2.12	38.68
20	viral transcription (GO:0019083)	6.47e-08	1.201e-05	-2.07	37.74
21	RNA catabolic process (GO:0006401)	3.31e-07	5.05e-05	-2.23	37.39
22	antigen receptor-mediated signaling pathway (GO:0050851)	3.883e-07	5.612e-05	-2.21	36.97
23	protein localization to organelle (GO:0033365)	9.127e-07	0.0001139	-2.31	36.95
24	Fc receptor signaling pathway (GO:0038093)	0.000001519	0.00008564	-3.63	34.02
25	establishment of protein localization to endoplasmic reticulum (GO:0072599)	7.162e-07	9.365e-05	-2.06	33.28
