# Supplementary material for: Identification of relevant drugable targets in diffuse large B-cell lymphoma using a genome-wide unbiased CD20 guilt-by association approach
Source: PLoS One. 2018 Feb 28;13(2):e0193098. doi: 10.1371/journal.pone.0193098 (PMC5831110; doi:10.1371/journal.pone.0193098)
Supplement: S4 Table — The first 500 MS4A1-associated gene probes with corresponding gene name were grouped according to biological pathway. (XLSX) [file pone.0193098.s004.xlsx]

## Sheet: S4 Table . subgroup
gene	name	chromosome	pearson	p	Biological pathway
SWAP70	SWAP switching B-cell complex 70kDa subunit	chr11p15	0.551814	4.14735e-148	BCR signaling
PAX5	paired box 5	chr9p13	0.537785	7.15044e-139	BCR signaling
BCL11A	B-cell CLL/lymphoma 11A (zinc finger protein)	chr2p16.1	0.525854	2.12274e-131	BCR signaling
CD79A	CD79a molecule, immunoglobulin-associated alpha	chr19q13.2	0.483978	1.08498e-107	BCR signaling
SKAP2	src kinase associated phosphoprotein 2	chr7p15.2	0.468716	6.21398e-100	BCR signaling
RASGRP3	RAS guanyl releasing protein 3 (calcium and DAG-regulated)	chr2p25.1-p24.1	0.445252	7.86414e-89	BCR signaling
CD22	CD22 molecule	chr19q13.1	0.440218	1.42601e-86	BCR signaling
PLEKHF2	pleckstrin homology domain containing, family F (with FYVE domain) member 2	chr8q22.1	0.425012	5.3305e-80	BCR signaling
RRAS2	related RAS viral (r-ras) oncogene homolog 2	chr11p15.2	0.418405	2.94539e-77	BCR signaling
LPXN	leupaxin	chr11q12.1	0.414136	1.60394e-75	BCR signaling
LRMP	lymphoid-restricted membrane protein	chr12p12.1	0.40331	3.06859e-71	BCR signaling
NCOA3	nuclear receptor coactivator 3	chr20q12	0.402754	5.03438e-71	BCR signaling
CD37	CD37 molecule	chr19q13.3	0.399522	8.79994e-70	BCR signaling
CD79B	CD79b molecule, immunoglobulin-associated beta	chr17q23	0.397762	4.11721e-69	BCR signaling
RASSF2	Ras association (RalGDS/AF-6) domain family member 2	chr20p13	0.396416	1.33153e-68	BCR signaling
MOB1A	MOB kinase activator 1A	chr2p13.1	0.395275	3.58324e-68	BCR signaling
CD180	CD180 molecule	chr5q12	0.39162	8.30598e-67	BCR signaling
CD19	CD19 molecule	chr16p11.2	0.390874	1.56904e-66	BCR signaling
LAPTM5	lysosomal protein transmembrane 5	chr1p34	0.389626	4.52971e-66	BCR signaling
GGA2	golgi-associated, gamma adaptin ear containing, ARF binding protein 2	chr16p12	0.389319	5.87542e-66	BCR signaling
CCNG2	cyclin G2	chr4q21.1	0.38731	3.19961e-65	BCR signaling
MIOS	missing oocyte, meiosis regulator, homolog (Drosophila)	chr7p21.3	0.386123	8.65533e-65	BCR signaling
TMEM243	transmembrane protein 243, mitochondrial	chr7q21.12	0.382559	1.67287e-63	BCR signaling
STAP1	signal transducing adaptor family member 1	chr4q13.2	0.379495	2.0677e-62	BCR signaling
CD40	CD40 molecule, TNF receptor superfamily member 5	chr20q12-q13.2	0.378207	5.89788e-62	BCR signaling
E2F5	E2F transcription factor 5, p130-binding	chr8q21.2	0.377735	8.64993e-62	BCR signaling
USP6NL	USP6 N-terminal like	chr10p13	0.37291	4.16838e-60	BCR signaling
RHOH	ras homolog family member H	chr4p13	0.372167	7.52055e-60	BCR signaling
SYK	spleen tyrosine kinase	chr9q22	0.370037	4.04715e-59	BCR signaling
LAT2	linker for activation of T cells family, member 2	chr7q11.23	0.366886	4.76118e-58	BCR signaling
UVRAG	UV radiation resistance associated	chr11q13.5	0.366018	9.34388e-58	BCR signaling
POU2AF1	POU class 2 associating factor 1	chr11q23.1	0.365931	9.99297e-58	BCR signaling
MEF2C	myocyte enhancer factor 2C	chr5q14	0.363383	7.12896e-57	BCR signaling
STX7	syntaxin 7	chr6q23.1	0.362446	1.46042e-56	BCR signaling
PKIG	protein kinase (cAMP-dependent, catalytic) inhibitor gamma	chr20q12-q13.1	0.358695	2.51743e-55	BCR signaling
BCAS4	breast carcinoma amplified sequence 4	chr20q13.13	0.357674	5.42365e-55	BCR signaling
BLNK	B-cell linker	chr10q23.2-q23.33	0.351092	7.12666e-53	BCR signaling
PLCG2	phospholipase C, gamma 2 (phosphatidylinositol-specific)	chr16q24.1	0.350981	7.73011e-53	BCR signaling
HHEX	hematopoietically expressed homeobox	chr10q23.33	0.347958	6.96167e-52	BCR signaling
LYN	v-yes-1 Yamaguchi sarcoma viral related oncogene homolog	chr8q13	0.346506	1.98169e-51	BCR signaling
SPIB	Spi-B transcription factor (Spi-1/PU.1 related)	chr19q13.3-q13.4	0.346408	2.12685e-51	BCR signaling
KIAA0922	KIAA0922	chr4q31.3	0.341747	5.87112e-50	BCR signaling
INPP5D	inositol polyphosphate-5-phosphatase, 145kDa	chr2q37.1	0.332269	4.15887e-47	BCR signaling
BTK	Bruton agammaglobulinemia tyrosine kinase	chrXq21.33-q22	0.330328	1.54741e-46	BCR signaling
ST6GAL1	ST6 beta-galactosamide alpha-2,6-sialyltranferase 1	chr3q27-q28	0.326943	1.49335e-45	BCR signaling
CXCR5	chemokine (C-X-C motif) receptor 5	chr11q23.3	0.315685	2.26134e-42	BCR signaling
LYL1	lymphoblastic leukemia derived sequence 1	chr19p13.2	0.313036	1.20776e-41	BCR signaling
OSBPL10	oxysterol binding protein-like 10	chr3p22.3	0.310893	4.62053e-41	BCR signaling
CYFIP2	cytoplasmic FMR1 interacting protein 2	chr5q33.3	0.306553	6.75248e-40	BCR signaling
RHOQ	ras homolog family member Q	chr2p21	0.301754	1.23975e-38	BCR signaling
IGBP1	immunoglobulin (CD79A) binding protein 1	chrXq13.1-q13.3	0.301551	1.40013e-38	BCR signaling
MBNL1	muscleblind-like splicing regulator 1	chr3q25	0.300724	2.29726e-38	BCR signaling
MAP4K2	mitogen-activated protein kinase kinase kinase kinase 2	chr11q13	0.292871	2.32768e-36	BCR signaling
MALT1	mucosa associated lymphoid tissue lymphoma translocation gene 1	chr18q21	0.292667	2.61939e-36	BCR signaling
BANK1	B-cell scaffold protein with ankyrin repeats 1	chr4q24	0.288415	2.99125e-35	BCR signaling
RGS13	regulator of G-protein signaling 13	chr1q31.2	0.283364	5.10296e-34	BCR signaling
IKZF3	IKAROS family zinc finger 3 (Aiolos)	chr17q21	0.279738	3.76554e-33	BCR signaling
CD72	CD72 molecule	chr9p13.3	0.279457	4.39e-33	BCR signaling
TFEB	transcription factor EB	chr6p21	0.278892	5.9735e-33	BCR signaling
PTPN18	protein tyrosine phosphatase, non-receptor type 18 (brain-derived)	chr2q21.1	0.278603	6.99361e-33	BCR signaling
DOCK2	dedicator of cytokinesis 2	chr5q35.1	0.27597	2.90684e-32	BCR signaling
IGHV5-78	immunoglobulin heavy variable 5-78 (pseudogene)	chr14q32.33	0.274994	4.90748e-32	BCR signaling
BLK	B lymphoid tyrosine kinase	chr8p23-p22	0.271921	2.51836e-31	BCR signaling
CNR2	cannabinoid receptor 2 (macrophage)	chr1p36.11	0.264846	9.99521e-30	BCR signaling
ITSN2	intersectin 2	chr2pter-p25.1	0.262987	2.57972e-29	BCR signaling
VPREB3	pre-B lymphocyte 3	chr22q11.23|22q11	0.261952	4.35883e-29	BCR signaling
EZR	ezrin	chr6q25.3	0.389316	5.89306e-66	cytoskeleton regulation
ARPC2	actin related protein 2/3 complex, subunit 2, 34kDa	chr2q36.1	0.374373	1.29672e-60	cytoskeleton regulation
STK17A	serine/threonine kinase 17a	chr7p13	0.340034	1.95774e-49	cytoskeleton regulation
RBBP4	retinoblastoma binding protein 4	chr1p35.1	0.339567	2.71565e-49	cytoskeleton regulation
ACTR3	ARP3 actin-related protein 3 homolog (yeast)	chr2q14.1	0.336343	2.55189e-48	cytoskeleton regulation
PAWR	PRKC, apoptosis, WT1, regulator	chr12q21	0.332163	4.4701e-47	cytoskeleton regulation
SH3BGRL	SH3 domain binding glutamic acid-rich protein like	chrXq13.3	0.327924	7.76782e-46	cytoskeleton regulation
SNAP23	synaptosomal-associated protein, 23kDa	chr15q14	0.324859	5.94238e-45	cytoskeleton regulation
DIAPH1	diaphanous-related formin 1	chr5q31	0.297759	1.33794e-37	cytoskeleton regulation
ROCK1	Rho-associated, coiled-coil containing protein kinase 1	chr18q11.1	0.294862	7.32348e-37	cytoskeleton regulation
ARPC5	actin related protein 2/3 complex, subunit 5, 16kDa	chr1q25.3	0.293509	1.60898e-36	cytoskeleton regulation
CLIC4	chloride intracellular channel 4	chr1p36.11	0.292787	2.4439e-36	cytoskeleton regulation
DAAM1	dishevelled associated activator of morphogenesis 1	chr14q23.1	0.288201	3.37736e-35	cytoskeleton regulation
ZBTB5	zinc finger and BTB domain containing 5	chr9p13.2	0.277473	1.29123e-32	cytoskeleton regulation
ARPC4	actin related protein 2/3 complex, subunit 4, 20kDa	chr3p25.3	0.276648	2.01754e-32	cytoskeleton regulation
EHD3	EH-domain containing 3	chr2p21	0.274015	8.28476e-32	cytoskeleton regulation
SORL1	sortilin-related receptor, L(DLR class) A repeats containing	chr11q23.2-q24.2	0.260765	7.93124e-29	cytoskeleton regulation
MBD4	methyl-CpG binding domain protein 4	chr3q21.3	0.396556	1.17884e-68	DNA repair and cell cycle
WEE1	WEE1 homolog (S. pombe)	chr11p15.3-p15.1	0.396435	1.3094e-68	DNA repair and cell cycle
PRPSAP2	phosphoribosyl pyrophosphate synthetase-associated protein 2	chr17p11.2-p12	0.369587	5.76541e-59	DNA repair and cell cycle
FAM60A	family with sequence similarity 60, member A	chr12p11	0.363301	7.58981e-57	DNA repair and cell cycle
CEP57	centrosomal protein 57kDa	chr11q21	0.362737	1.16939e-56	DNA repair and cell cycle
BTF3	basic transcription factor 3	chr5q13.2	0.362636	1.26331e-56	DNA repair and cell cycle
USP34	ubiquitin specific peptidase 34	chr2p15	0.35159	4.9465e-53	DNA repair and cell cycle
POLD4	polymerase (DNA-directed), delta 4, accessory subunit	chr11q13	0.349795	1.83642e-52	DNA repair and cell cycle
GTF2I	general transcription factor IIi	chr7q11.23	0.342245	4.13167e-50	DNA repair and cell cycle
CUL4B	cullin 4B	chrXq23	0.341793	5.68574e-50	DNA repair and cell cycle
ZBTB1	zinc finger and BTB domain containing 1	chr14q23.3	0.33754	1.11481e-48	DNA repair and cell cycle
RAD21	RAD21 homolog (S. pombe)	chr8q24	0.331785	5.77894e-47	DNA repair and cell cycle
MSH6	mutS homolog 6 (E. coli)	chr2p16	0.331243	8.34096e-47	DNA repair and cell cycle
CAPRIN1	cell cycle associated protein 1	chr11p13	0.329269	3.1563e-46	DNA repair and cell cycle
GSPT2	G1 to S phase transition 2	chrXp11.22	0.325704	3.39919e-45	DNA repair and cell cycle
ZNF207	zinc finger protein 207	chr17q11.2	0.325329	4.35497e-45	DNA repair and cell cycle
RRM1	ribonucleotide reductase M1	chr11p15.5	0.323937	1.09071e-44	DNA repair and cell cycle
PRPS1	phosphoribosyl pyrophosphate synthetase 1	chrXq22.3	0.323853	1.15217e-44	DNA repair and cell cycle
MSH2	mutS homolog 2, colon cancer, nonpolyposis type 1 (E. coli)	chr2p21	0.321098	6.97156e-44	DNA repair and cell cycle
MTF2	metal response element binding transcription factor 2	chr1p22.1	0.320843	8.23064e-44	DNA repair and cell cycle
CDC5L	cell division cycle 5-like	chr6p21	0.316635	1.23482e-42	DNA repair and cell cycle
OGG1	8-oxoguanine DNA glycosylase	chr3p26.2	0.314885	3.75951e-42	DNA repair and cell cycle
PHTF2	putative homeodomain transcription factor 2	chr7q11.23-q21	0.313635	8.28197e-42	DNA repair and cell cycle
RPAP3	RNA polymerase II associated protein 3	chr12q13.11	0.311641	2.89702e-41	DNA repair and cell cycle
PSIP1	PC4 and SFRS1 interacting protein 1	chr9p22.3	0.311121	4.00865e-41	DNA repair and cell cycle
PARP1	poly (ADP-ribose) polymerase 1	chr1q41-q42	0.306578	6.6504e-40	DNA repair and cell cycle
GLRX3	glutaredoxin 3	chr10q26	0.306386	7.48004e-40	DNA repair and cell cycle
RPA1	replication protein A1, 70kDa	chr17p13.3	0.304545	2.29712e-39	DNA repair and cell cycle
BCL7A	B-cell CLL/lymphoma 7A	chr12q24.13	0.304353	2.58155e-39	DNA repair and cell cycle
NXT2	nuclear transport factor 2-like export factor 2	chrXq23	0.302983	5.91448e-39	DNA repair and cell cycle
HMGB1	high mobility group box 1	chr13q12	0.302923	6.13426e-39	DNA repair and cell cycle
RNGTT	RNA guanylyltransferase and 5'-phosphatase	chr6q16	0.302101	1.00636e-38	DNA repair and cell cycle
DCK	deoxycytidine kinase	chr4q13.3-q21.1	0.297089	1.98616e-37	DNA repair and cell cycle
MAPK1IP1L	mitogen-activated protein kinase 1 interacting protein 1-like	chr14q22.3	0.295778	4.28731e-37	DNA repair and cell cycle
CDK13	cyclin-dependent kinase 13	chr7p13	0.294537	8.85371e-37	DNA repair and cell cycle
ANAPC5	anaphase promoting complex subunit 5	chr12q24.31	0.292898	2.29179e-36	DNA repair and cell cycle
BUB3	BUB3 mitotic checkpoint protein	chr10q26	0.288837	2.35426e-35	DNA repair and cell cycle
SRSF1	serine/arginine-rich splicing factor 1	chr17q22	0.288428	2.97045e-35	DNA repair and cell cycle
POT1	protection of telomeres 1	chr7q31.33	0.28798	3.82964e-35	DNA repair and cell cycle
MSH3	mutS homolog 3 (E. coli)	chr5q11-q12	0.287806	4.22523e-35	DNA repair and cell cycle
SNX5	sorting nexin 5	chr20p11	0.285215	1.81697e-34	DNA repair and cell cycle
DHFR	dihydrofolate reductase	chr5q11.2-q13.2	0.283674	4.29493e-34	DNA repair and cell cycle
NPAT	nuclear protein, ataxia-telangiectasia locus	chr11q22-q23	0.28282	6.90125e-34	DNA repair and cell cycle
CCNE2	cyclin E2	chr8q22.1	0.282354	8.9334e-34	DNA repair and cell cycle
NUP88	nucleoporin 88kDa	chr17p13.2	0.278866	6.06067e-33	DNA repair and cell cycle
SRSF3	serine/arginine-rich splicing factor 3	chr6p21	0.276109	2.69694e-32	DNA repair and cell cycle
ZNF195	zinc finger protein 195	chr11p15.5	0.274646	5.9122e-32	DNA repair and cell cycle
TERF2	telomeric repeat binding factor 2	chr16q22.1	0.273813	9.22628e-32	DNA repair and cell cycle
RB1	retinoblastoma 1	chr13q14.2	0.272879	1.51642e-31	DNA repair and cell cycle
RAB4A	RAB4A, member RAS oncogene family /// S-phase response (cyclin related)	chr1q42-q43 /// chr1q42.13	0.272358	1.99871e-31	DNA repair and cell cycle
SPHAR	S-phase response (cyclin related)	chr1q42-q43 /// chr1q42.13	0.272358	1.99871e-31	DNA repair and cell cycle
SNAPC3	small nuclear RNA activating complex, polypeptide 3, 50kDa	chr9p22.3	0.272186	2.18891e-31	DNA repair and cell cycle
DGUOK	deoxyguanosine kinase	chr2p13	0.269594	8.56036e-31	DNA repair and cell cycle
CDK1	cyclin-dependent kinase 1	chr10q21.1	0.268961	1.19124e-30	DNA repair and cell cycle
HMGN1	high mobility group nucleosome binding domain 1	chr21q22.2	0.268402	1.59401e-30	DNA repair and cell cycle
BRIP1	BRCA1 interacting protein C-terminal helicase 1	chr17q22.2	0.268085	1.87978e-30	DNA repair and cell cycle
PRIM2	Primase (DNA) Subunit 2	chr6p12-p11.1	0.266614	4.02773e-30	DNA repair and cell cycle
NUSAP1	nucleolar and spindle associated protein 1	chr15q15.1	0.265604	6.7755e-30	DNA repair and cell cycle
NAA38	N(alpha)-acetyltransferase 38, NatC auxiliary subunit	chr7q31.1-q31.3	0.26545	7.33363e-30	DNA repair and cell cycle
KIF18A	kinesin family member 18A	chr11p14.1	0.263942	1.58689e-29	DNA repair and cell cycle
SET	SET nuclear oncogene	chr9q34	0.263338	2.15869e-29	DNA repair and cell cycle
ECD	ecdysoneless homolog (Drosophila)	chr10q22.3	0.26272	2.95499e-29	DNA repair and cell cycle
ZNF273	zinc finger protein 273	chr7q11.21	0.262705	2.97811e-29	DNA repair and cell cycle
RFC3	replication factor C (activator 1) 3, 38kDa	chr13q13.2	0.261818	4.6657e-29	DNA repair and cell cycle
SHCBP1	SHC SH2-domain binding protein 1	chr16q11.2	0.261799	4.70983e-29	DNA repair and cell cycle
PSMD6	proteasome (prosome, macropain) 26S subunit, non-ATPase, 6	chr3p14.1	0.261333	5.95876e-29	DNA repair and cell cycle
SETD2	SET domain containing 2	chr3p21.31	0.27375	9.54001e-32	histone modification
ARID4B	AT rich interactive domain 4B (RBP1-like)	chr1q42.1-q43 /// chr1q42.3	0.30487	1.88562e-39	histone modification
PRDM2	PR domain containing 2, with ZNF domain	chr1p36.21	0.283299	5.29067e-34	histone modification
HDAC1	histone deacetylase 1	chr1p34	0.27367	9.95834e-32	histone modification
GDI2	GDP dissociation inhibitor 2	chr10p15	0.391865	6.73832e-67	immune regulation
IRF8	interferon regulatory factor 8	chr16q24.1	0.375187	6.75477e-61	immune regulation
BASP1	brain abundant, membrane attached signal protein 1	chr5p15.1	0.373578	2.4464e-60	immune regulation
REL	v-rel reticuloendotheliosis viral oncogene homolog (avian)	chr2p13-p12	0.373387	2.85002e-60	immune regulation
ACTR2	ARP2 actin-related protein 2 homolog (yeast)	chr2p14	0.372822	4.46801e-60	immune regulation
CD52	CD52 molecule	chr1p36	0.367606	2.71742e-58	immune regulation
SGPP1	sphingosine-1-phosphate phosphatase 1	chr14q23.2	0.366834	4.95799e-58	immune regulation
CD53	CD53 molecule	chr1p13	0.363011	9.47746e-57	immune regulation
LCP1	lymphocyte cytosolic protein 1 (L-plastin)	chr13q14.3	0.359765	1.12245e-55	immune regulation
AIM2	absent in melanoma 2	chr1q22	0.357322	7.06332e-55	immune regulation
LNPEP	leucyl/cystinyl aminopeptidase	chr5q15	0.353673	1.06766e-53	immune regulation
SYNGR2	synaptogyrin 2	chr17q25.3	0.339905	2.14283e-49	immune regulation
LMO2	LIM domain only 2 (rhombotin-like 1)	chr11p13	0.337194	1.41712e-48	immune regulation
SS18	synovial sarcoma translocation, chromosome 18	chr18q11.2	0.336161	2.89419e-48	immune regulation
EAF2	ELL associated factor 2	chr3q13.33	0.335992	3.2529e-48	immune regulation
RFTN1	raftlin, lipid raft linker 1	chr3p24.3	0.335414	4.84406e-48	immune regulation
RAB30	RAB30, member RAS oncogene family	chr11q12-q14	0.326552	1.93722e-45	immune regulation
RABGAP1L	RAB GTPase activating protein 1-like	chr1q24	0.325677	3.46111e-45	immune regulation
FLI1	Friend leukemia virus integration 1	chr11q24.1-q24.3	0.320724	8.89202e-44	immune regulation
PTPRC	protein tyrosine phosphatase, receptor type, C	chr1q31-q32	0.318816	3.051e-43	immune regulation
FAM65B	family with sequence similarity 65, member B	chr6p22.3-p21.32	0.31829	4.27945e-43	immune regulation
ALOX5AP	arachidonate 5-lipoxygenase-activating protein	chr13q12	0.31725	8.33919e-43	immune regulation
TPD52	tumor protein D52	chr8q21	0.317151	8.88264e-43	immune regulation
IKZF1	IKAROS family zinc finger 1 (Ikaros)	chr7p13-p11.1	0.316332	1.49796e-42	immune regulation
FNBP1	formin binding protein 1	chr9q34	0.314228	5.69461e-42	immune regulation
GPR18	G protein-coupled receptor 18	chr13q32	0.313635	8.2811e-42	immune regulation
HLA-DOB	major histocompatibility complex, class II, DO beta	chr6p21.3	0.310936	4.49907e-41	immune regulation
BCL6	B-cell CLL/lymphoma 6	chr3q27	0.310731	5.1109e-41	immune regulation
GCNT2	glucosaminyl (N-acetyl) transferase 2, I-branching enzyme (I blood group)	chr6p24.2	0.308127	2.56708e-40	immune regulation
USP12	ubiquitin specific peptidase 12	chr13q12.13	0.305159	1.58131e-39	immune regulation
SNX11	sorting nexin 11	chr17q21.32	0.303061	5.6429e-39	immune regulation
CD83	CD83 molecule	chr6p23	0.30209	1.01298e-38	immune regulation
ETS1	v-ets erythroblastosis virus E26 oncogene homolog 1 (avian)	chr11q23.3	0.300632	2.42669e-38	immune regulation
FAM49B	family with sequence similarity 49, member B	chr8q24.21	0.295274	5.75648e-37	immune regulation
HLA-DMB	major histocompatibility complex, class II, DM beta	chr6p21.3	0.291212	6.05635e-36	immune regulation
PLEK	pleckstrin	chr2p13.3	0.291114	6.4071e-36	immune regulation
RAB8B	RAB8B, member RAS oncogene family	chr15q22.2	0.284782	2.31582e-34	immune regulation
BCL2A1	BCL2-related protein A1	chr15q24.3	0.282608	7.75947e-34	immune regulation
MDFIC	MyoD family inhibitor domain containing	chr7q31.1-q31.2	0.281661	1.30947e-33	immune regulation
RGS10	regulator of G-protein signaling 10	chr10q25	0.279386	4.56376e-33	immune regulation
LY75	lymphocyte antigen 75	chr2q24	0.277995	9.73283e-33	immune regulation
PTPRCAP	protein tyrosine phosphatase, receptor type, C-associated protein	chr11q13.3	0.277739	1.11782e-32	immune regulation
NLK	nemo-like kinase	chr17q11.2	0.274672	5.83175e-32	immune regulation
RAC2	ras-related C3 botulinum toxin substrate 2 (rho family, small GTP binding protein Rac2)	chr22q13.1	0.273337	1.1886e-31	immune regulation
YAF2	YY1 associated factor 2	chr12q12	0.273103	1.34598e-31	immune regulation
SEPT6	septin 6	chrXq24	0.272423	1.93051e-31	immune regulation
GIT2	G protein-coupled receptor kinase interacting ArfGAP 2	chr12q24.1	0.271444	3.2399e-31	immune regulation
CORO1A	coronin, actin binding protein, 1A	chr16p11.2	0.267889	2.08189e-30	immune regulation
AFTPH	aftiphilin	chr2p14	0.266989	3.31912e-30	immune regulation
TOX	thymocyte selection-associated high mobility group box	chr8q12.1	0.266778	3.70122e-30	immune regulation
LAMTOR5	late endosomal/lysosomal adaptor, MAPK and MTOR activator 5	chr1p13.3	0.266081	5.30051e-30	immune regulation
ARPC3	actin related protein 2/3 complex, subunit 3, 21kDa	chr12q24.11	0.265452	7.32593e-30	immune regulation
VNN2	vanin 2	chr6q23-q24	0.263545	1.94306e-29	immune regulation
NUBP1	nucleotide binding protein 1	chr16p13.13	0.262916	2.67559e-29	immune regulation
IDE	insulin-degrading enzyme	chr10q23-q25	0.26135	5.90742e-29	immune regulation
MARCKSL1	MARCKS-like 1	chr1p35.1	0.25981	1.28069e-28	immune regulation
SYPL1	synaptophysin-like 1	chr7q22.3	0.4832	2.76645e-107	metabolism
MDH1	malate dehydrogenase 1, NAD (soluble)	chr2p13.3	0.297671	1.40865e-37	metabolism
FDFT1	farnesyl-diphosphate farnesyltransferase 1	chr8p23.1-p22	0.296112	3.52614e-37	metabolism
GATM	glycine amidinotransferase (L-arginine:glycine amidinotransferase)	chr15q21.1	0.292728	2.52896e-36	metabolism
PSME3	proteasome (prosome, macropain) activator subunit 3 (PA28 gamma; Ki)	chr17q21	0.288964	2.19065e-35	metabolism
MRS2	MRS2 magnesium transporter	chr6p22.3-p22.1	0.286453	9.06815e-35	metabolism
SNAPC1	small nuclear RNA activating complex, polypeptide 1, 43kDa	chr14q22	0.286101	1.10539e-34	metabolism
SDHC	succinate dehydrogenase complex, subunit C, integral membrane protein, 15kDa	chr1q23.3	0.285777	1.32637e-34	metabolism
PRKRA	protein kinase, interferon-inducible double stranded RNA dependent activator	chr2q31.2	0.284776	2.32297e-34	metabolism
CPNE3	copine III	chr8q21.3	0.281564	1.38119e-33	metabolism
FADS3	fatty acid desaturase 3	chr11q12-q13.1	0.280787	2.1191e-33	metabolism
UPK3BL	uroplakin 3B-like	chr7p13 /// chr7q22.1	0.277636	1.18238e-32	metabolism
ATP5S	ATP synthase, H+ transporting, mitochondrial Fo complex, subunit s (factor B)	chr14q21.3	0.276341	2.38039e-32	metabolism
ARMC1	armadillo repeat containing 1	chr8q13.1	0.275638	3.47528e-32	metabolism
PDK3	pyruvate dehydrogenase kinase, isozyme 3	chrXp22.11	0.268437	1.5659e-30	metabolism
PAPOLA	poly(A) polymerase alpha	chr14q32.31	0.26755	2.4816e-30	metabolism
LANCL1	LanC lantibiotic synthetase component C-like 1 (bacterial)	chr2q33-q35	0.267464	2.5945e-30	metabolism
C21orf33	chromosome 21 open reading frame 33	chr21q22.3	0.26707	3.18178e-30	metabolism
MED28	mediator complex subunit 28	chr4p16	0.266404	4.48864e-30	metabolism
TBC1D22A	TBC1 domain family, member 22A	chr22q13.3	0.265438	7.37768e-30	metabolism
ELOVL5	ELOVL fatty acid elongase 5	chr6p21.1-p12.1	0.265067	8.92614e-30	metabolism
RABEP1	rabaptin, RAB GTPase binding effector protein 1	chr17p13.2	0.264492	1.19845e-29	metabolism
DLD	dihydrolipoamide dehydrogenase	chr7q31-q32	0.263704	1.79163e-29	metabolism
FKBP15	FK506 binding protein 15, 133kDa	chr9q32	0.262546	3.22681e-29	metabolism
UGCG	UDP-glucose ceramide glucosyltransferase	chr9q31	0.261027	6.95285e-29	metabolism
SUMO2	small ubiquitin-like modifier 2	chr17q25.1	0.259979	1.17678e-28	metabolism
IDI1	isopentenyl-diphosphate delta isomerase 1	chr10p15.3	0.259853	1.25379e-28	metabolism
SELT	selenoprotein T	chr3q25.1	0.375555	5.02475e-61	protein processing
CUL3	cullin 3	chr2q36.2	0.366495	6.45127e-58	protein processing
HSPA4	heat shock 70kDa protein 4	chr5q31.1	0.352161	3.25476e-53	protein processing
RPS6	ribosomal protein S6	chr9p21	0.351509	5.25074e-53	protein processing
RPL10A	ribosomal protein L10a	chr6p21.31	0.346042	2.76592e-51	protein processing
PPP2CA	protein phosphatase 2, catalytic subunit, alpha isozyme	chr5q31.1	0.341791	5.69382e-50	protein processing
WAC	WW domain containing adaptor with coiled-coil	chr10p12.1|10p12.1-p11.2	0.336354	2.53292e-48	protein processing
YWHAZ	tyrosine 3-monooxygenase/tryptophan 5-monooxygenase activation protein, zeta polypeptide	chr8q23.1	0.334685	7.99311e-48	protein processing
ABI1	abl-interactor 1	chr10p11.2	0.332545	3.44791e-47	protein processing
TAF7	TAF7 RNA polymerase II, TATA box binding protein (TBP)-associated factor, 55kDa	chr5q31	0.331602	6.54243e-47	protein processing
SEC23IP	SEC23 interacting protein	chr10q25-q26	0.320991	7.4728e-44	protein processing
SEL1L3	sel-1 suppressor of lin-12-like 3 (C. elegans)	chr4p15.2	0.320584	9.73223e-44	protein processing
RPS7	ribosomal protein S7	chr2p25	0.312318	1.8962e-41	Protein processing
LYPLA1	lysophospholipase I	chr8q11.23	0.311239	3.72441e-41	protein processing
RPL15	ribosomal protein L15	chr3p24.2	0.310022	7.94812e-41	protein processing
FNTA	farnesyltransferase, CAAX box, alpha	chr8p11	0.309855	8.81253e-41	protein processing
MFN1	mitofusin 1	chr3q26.33	0.308579	1.94207e-40	protein processing
GRHPR	glyoxylate reductase/hydroxypyruvate reductase	chr9q12	0.308017	2.7471e-40	protein processing
GMDS	GDP-mannose 4,6-dehydratase	chr6p25	0.306698	6.17698e-40	protein processing
FXR1	fragile X mental retardation, autosomal homolog 1	chr3q28	0.305952	9.74912e-40	protein processing
UBE2G1	ubiquitin-conjugating enzyme E2G 1	chr17p13.2	0.304645	2.16212e-39	protein processing
PEA15	phosphoprotein enriched in astrocytes 15	chr1q21.1	0.302103	1.00532e-38	protein processing
EIF2S3	eukaryotic translation initiation factor 2, subunit 3 gamma, 52kDa	chrXp22.2-p22.1	0.301301	1.62648e-38	protein processing
QPCT	glutaminyl-peptide cyclotransferase	chr2p22.2	0.301058	1.88119e-38	protein processing
EIF3F	eukaryotic translation initiation factor 3, subunit F	chr11p15.4	0.299283	5.42385e-38	protein processing
DMXL1	Dmx-like 1	chr5q22	0.298152	1.06064e-37	protein processing
RAB14	RAB14, member RAS oncogene family	chr9q32-q34.11	0.291643	4.72744e-36	protein processing
G3BP1	GTPase activating protein (SH3 domain) binding protein 1	chr5q33.1	0.290608	8.56581e-36	protein processing
CAPN7	calpain 7	chr3p24	0.287115	6.24498e-35	protein processing
EIF3E	eukaryotic translation initiation factor 3, subunit E	chr8q22-q23	0.284777	2.32238e-34	Protein processing
RIOK3	RIO kinase 3	chr18q11.2	0.284684	2.44623e-34	protein processing
NPM1	nucleophosmin (nucleolar phosphoprotein B23, numatrin)	chr5q35.1	0.283502	4.72633e-34	Protein processing
LYRM1	LYR motif containing 1	chr16p11.2	0.282462	8.41322e-34	Protein processing
ZBTB14	zinc finger and BTB domain containing 14	chr18pter-p11.21	0.282069	1.04535e-33	Protein processing
CELF1	CUGBP, Elav-like family member 1	chr11p11	0.280943	1.94488e-33	protein processing
NAP1L1	nucleosome assembly protein 1-like 1	chr12q21.2	0.280906	1.98509e-33	protein processing
PEX11B	Peroxisomal Biogenesis Factor 11 Beta	chr1q21.1	0.280888	2.00452e-33	protein processing
ZNF675	zinc finger protein 675	chr19p12	0.279809	3.62232e-33	protein processing
FAM175B	family with sequence similarity 175, member B	chr10q26.13	0.279778	3.68333e-33	protein processing
RPL21	ribosomal protein L21	chr13q12.2 /// chr1q32.3	0.279659	3.93087e-33	protein processing
RPL6	ribosomal protein L6	chr12q24.1	0.279338	4.6857e-33	protein processing
RPL5	ribosomal protein L5	chr1p22.1	0.279207	5.03331e-33	protein processing
COPA	coatomer protein complex, subunit alpha	chr1q23.2	0.278185	8.77646e-33	protein processing
PABPC1	poly(A) binding protein, cytoplasmic 1	chr8q22.2-q23	0.277926	1.0101e-32	protein processing
HS2ST1	heparan sulfate 2-O-sulfotransferase 1	chr1p22.3	0.277516	1.26187e-32	protein processing
ATG12	autophagy related 12	chr5q21-q22	0.276791	1.86714e-32	protein processing
RPS5	ribosomal protein S5	chr19q13.4	0.276613	2.05596e-32	protein processing
MRPS27	mitochondrial ribosomal protein S27	chr5q13.2	0.276024	2.82308e-32	protein processing
PPP1CA	protein phosphatase 1, catalytic subunit, alpha isozyme	chr11q13	0.275943	2.94977e-32	protein processing
RAB21	RAB21, member RAS oncogene family	chr12q21.1	0.274709	5.71795e-32	protein processing
NSA2	NSA2 ribosome biogenesis homolog (S. cerevisiae)	chr5q13.3	0.273718	9.7068e-32	protein processing
EIF4B	eukaryotic translation initiation factor 4B	chr12q13.13	0.273413	1.14145e-31	protein processing
CDK2AP2	cyclin-dependent kinase 2 associated protein 2	chr11q13	0.273014	1.41146e-31	protein processing
MCTS1	malignant T cell amplified sequence 1	chrXq24	0.272065	2.33351e-31	protein processing
MAP3K7	mitogen-activated protein kinase kinase kinase 7	chr6q15	0.271545	3.07077e-31	protein processing
RPL19	ribosomal protein L19	chr17q12	0.271215	3.65424e-31	protein processing
ZFR	zinc finger RNA binding protein	chr5p13.3	0.271047	3.9939e-31	protein processing
SC5D	sterol-C5-desaturase	chr11q23.3	0.270781	4.59395e-31	protein processing
EIF3H	eukaryotic translation initiation factor 3, subunit H	chr8q24.11	0.270017	6.85911e-31	protein processing
RPL11	ribosomal protein L11	chr1p36.1-p35	0.269927	7.19119e-31	protein processing
RPL35A	ribosomal protein L35a	chr3q29	0.269097	1.10976e-30	protein processing
RAB5A	RAB5A, member RAS oncogene family	chr3p24-p22	0.267301	2.82374e-30	Protein processing
HSPD1	heat shock 60kDa protein 1 (chaperonin)	chr2q33.1	0.26723	2.92946e-30	Protein processing
HSPH1	heat shock 105kDa/110kDa protein 1	chr13q12.3	0.266758	3.73952e-30	Protein processing
RPS8	ribosomal protein S8	chr1p34.1 /// chr1p34.1-p32	0.26581	6.09676e-30	Protein processing
ALG13	ALG13, UDP-N-acetylglucosaminyltransferase subunit	chrXq23	0.265519	7.07778e-30	Protein processing
C14orf166	chromosome 14 open reading frame 166	chr14q22.1	0.265228	8.21893e-30	protein processing
UBE2A	ubiquitin-conjugating enzyme E2A	chrXq24	0.264635	1.11395e-29	protein processing
C11orf58	chromosome 11 open reading frame 58	chr11p15.1	0.2627	2.9848e-29	protein processing
RPS19	ribosomal protein S19	chr19q13.2	0.262215	3.81651e-29	protein processing
RPL29	ribosomal protein L29	chr3p21.3-p21.2	0.260893	7.43919e-29	protein processing
EPS15	epidermal growth factor receptor pathway substrate 15	chr1p32	0.260458	9.25452e-29	protein processing
RPL3	ribosomal protein L3	chr22q13	0.26007	1.12445e-28	protein processing
ELL3	elongation factor RNA polymerase II-like 3	chr15q15.3	0.426564	1.18254e-80	RNA processing
CDV3	CDV3 homolog (mouse)	chr3q22.1	0.387407	2.94872e-65	RNA processing
UBE2N	ubiquitin-conjugating enzyme E2N	chr12q22	0.356043	1.83797e-54	RNA processing
MATR3	matrin 3 /// small nucleolar RNA host gene 4 (non-protein coding)	chr5q31.2	0.337709	9.91381e-49	RNA processing
API5	apoptosis inhibitor 5	chr11p11.2	0.322356	3.07204e-44	RNA processing
TCEA1	transcription elongation factor A (SII), 1	chr8q11.2	0.319927	1.48982e-43	RNA processing
GNB2L1	guanine nucleotide binding protein (G protein), beta polypeptide 2-like 1 /// small nucleolar RNA, C/D box 95 /// small nucleolar RNA, C/D box 96A	chr5q35.3	0.3183	4.25179e-43	RNA processing
TXLNG	taxilin gamma	chrXp22.2	0.314183	5.86141e-42	RNA processing
LYRM4	LYR motif containing 4	chr6p25.1	0.312627	1.5613e-41	RNA processing
COMMD10	COMM domain containing 10	chr5q23.1	0.312377	1.82649e-41	RNA processing
MRPL39	mitochondrial ribosomal protein L39	chr21q21.3	0.309252	1.28101e-40	RNA processing
PMS2P3	postmeiotic segregation increased 2 pseudogene 3	chr7q11.23	0.307635	3.47482e-40	RNA processing
IGF2BP3	insulin-like growth factor 2 mRNA binding protein 3	chr7p11	0.307424	3.95619e-40	RNA processing
SRSF10	Serine/Arginine-Rich Splicing Factor 10	chr1p36.11	0.302239	9.26326e-39	RNA processing
GABPA	GA binding protein transcription factor, alpha subunit 60kDa	chr21q21.3	0.292861	2.34113e-36	RNA processing
DHX9	DEAH (Asp-Glu-Ala-His) box helicase 9	chr1q25	0.290041	1.1847e-35	RNA processing
SCAF11	SR-related CTD-associated factor 11	chr12q12	0.284977	2.07675e-34	RNA processing
AGGF1	angiogenic factor with G patch and FHA domains 1	chr5q13.3	0.279904	3.43897e-33	RNA processing
TBCC	tubulin folding cofactor C	chr6p21.1	0.279299	4.78549e-33	RNA processing
POLR2J2	Polymerase (RNA) II Subunit J2	chr7p13 /// chr7q22.1	0.277636	1.18238e-32	RNA processing
POLR2J3	Polymerase (RNA) II Subunit J3	chr7p13 /// chr7q22.1	0.277636	1.18238e-32	RNA processing
DIMT1	DIM1 dimethyladenosine transferase 1 homolog (S. cerevisiae)	chr5q12.1	0.276711	1.94999e-32	RNA processing
MAGOH	mago-nashi homolog, proliferation-associated (Drosophila)	chr1p32.3	0.276453	2.24073e-32	RNA processing
EEF1B2	eukaryotic translation elongation factor 1 beta 2 /// small nucleolar RNA, H/ACA box 41	chr2q33 /// chr2q33.3	0.274645	5.91593e-32	RNA processing
SS18L2	synovial sarcoma translocation gene on chromosome 18-like 2	chr3p21	0.271808	2.67265e-31	RNA processing
SMEK1	SMEK homolog 1, suppressor of mek1 (Dictyostelium)	chr14q32.12	0.268741	1.33602e-30	RNA processing
RANBP2	RAN binding protein 2	chr2q12.3	0.267909	2.05992e-30	RNA processing
POLR2J	polymerase (RNA) II (DNA directed) polypeptide J, 13.3kDa	chr7q22.1	0.267186	2.99722e-30	RNA processing
PPP1R7	protein phosphatase 1, regulatory subunit 7	chr2q37.3	0.265955	5.65737e-30	RNA processing
CNOT8	CCR4-NOT transcription complex, subunit 8	chr5q31-q33	0.265605	6.7716e-30	RNA processing
METAP2	methionyl aminopeptidase 2	chr12q22	0.264628	1.11778e-29	RNA processing
KRR1	KRR1, small subunit (SSU) processome component, homolog (yeast)	chr12q21.2	0.264248	1.35712e-29	RNA processing
TIMM23	translocase of inner mitochondrial membrane 23 homolog (yeast)	chr10q11.23	0.263992	1.54736e-29	RNA processing
TIMM23B	translocase of inner mitochondrial membrane 23 homolog B (yeast)	chr10q11.23	0.263992	1.54736e-29	RNA processing
XRCC4	X-ray repair complementing defective repair in Chinese hamster cells 4	chr5q14.2	0.263361	2.1336e-29	RNA processing
RBM12	RNA binding motif protein 12	chr20q11.21	0.262969	2.60353e-29	RNA processing
EIF2B1	eukaryotic translation initiation factor 2B, subunit 1 alpha, 26kDa	chr12q24.31	0.259527	1.47582e-28	RNA processing
NUDT21	nudix (nucleoside diphosphate linked moiety X)-type motif 21	chr16q12.2	0.305055	1.68557e-39	RNA procssing
RBM34	RNA binding motif protein 34	chr1q42.1-q43 /// chr1q42.3	0.30487	1.88562e-39	RNA procssing
MED6	mediator complex subunit 6	chr14q24.2	0.304682	2.11407e-39	RNA procssing
NMD3	NMD3 homolog (S. cerevisiae)	chr3q26.1	0.302617	7.37771e-39	RNA procssing
RBMX	RNA binding motif protein, X-linked /// small nucleolar RNA, C/D box 61	chrXq26.3	0.295626	4.68752e-37	RNA procssing
PRKD3	protein kinase D3	chr2p21	0.435717	1.37572e-84	signaling protein
DNAJC10	DnaJ (Hsp40) homolog, subfamily C, member 10	chr2q32.1	0.426619	1.12109e-80	signaling protein
RAB3GAP2	RAB3 GTPase Activating Non-Catalytic Protein Subunit 2	chr1q41	0.404667	9.11305e-72	signaling protein
CREB1	cAMP responsive element binding protein 1	chr2q34	0.374496	1.17531e-60	signaling protein
ATP2B1	ATPase, Ca++ transporting, plasma membrane 1	chr12q21.3	0.371744	1.05149e-59	signaling protein
SNX2	sorting nexin 2	chr5q23	0.354866	4.41247e-54	signaling protein
GNB5	guanine nucleotide binding protein (G protein), beta 5	chr15q21.2	0.345596	3.80693e-51	signaling protein
UBE2D2	ubiquitin-conjugating enzyme E2D 2	chr5q31.2	0.345316	4.65148e-51	signaling protein
BIRC3	baculoviral IAP repeat containing 3	chr11q22	0.329327	3.0347e-46	signaling protein
ARHGEF7	Rho guanine nucleotide exchange factor (GEF) 7	chr13q34	0.31681	1.10454e-42	signaling protein
ST13	suppression of tumorigenicity 13 (colon carcinoma) (Hsp70 interacting protein)	chr22q13.2	0.316409	1.42637e-42	signaling protein
CLINT1	clathrin interactor 1	chr5q33.3	0.316168	1.66304e-42	signaling protein
CCT2	chaperonin containing TCP1, subunit 2 (beta)	chr12q15	0.314223	5.71335e-42	signaling protein
EXOC5	exocyst complex component 5	chr14q22.3	0.313727	7.81627e-42	signaling protein
PRKAB1	protein kinase, AMP-activated, beta 1 non-catalytic subunit	chr12q24.1-q24.3	0.313322	1.00889e-41	signaling protein
SLC7A6	solute carrier family 7 (amino acid transporter light chain, y+L system), member 6	chr16q22.1	0.304451	2.43331e-39	signaling protein
TMEM131	transmembrane protein 131	chr2q11.2	0.301497	1.44587e-38	signaling protein
TMEM123	transmembrane protein 123	chr11q22.1	0.298769	7.35759e-38	signaling protein
CCDC6	coiled-coil domain containing 6	chr10q21	0.298652	7.88482e-38	signaling protein
FAM20B	family with sequence similarity 20, member B	chr1q25	0.293407	1.70668e-36	signaling protein
SETX	senataxin	chr9q34.13	0.288604	2.68782e-35	signaling protein
ITPR1	inositol 1,4,5-trisphosphate receptor, type 1	chr3p26.1	0.288424	2.97668e-35	signaling protein
BTG2	BTG family, member 2	chr1q32	0.286624	8.23613e-35	signaling protein
TTPAL	tocopherol (alpha) transfer protein-like	chr20q13.12	0.286421	9.23649e-35	signaling protein
HTR3A	5-hydroxytryptamine (serotonin) receptor 3A, ionotropic	chr11q23.1	0.28367	4.30446e-34	signaling protein
UBE2J1	ubiquitin-conjugating enzyme E2, J1	chr6q15	0.283101	5.9053e-34	signaling protein
HOXA1	homeobox A1	chr7p15.3	0.281398	1.51347e-33	signaling protein
MAPK1	mitogen-activated protein kinase 1	chr22q11.21	0.28111	1.77429e-33	signaling protein
SASH3	SAM and SH3 domain containing 3	chrXq26	0.277502	1.27145e-32	signaling protein
ESR2	estrogen receptor 2 (ER beta)	chr14q23.2	0.26968	8.18302e-31	signaling protein
NET1	neuroepithelial cell transforming 1	chr10p15	0.264234	1.36713e-29	signaling protein
MAP3K1	mitogen-activated protein kinase kinase kinase 1, E3 ubiquitin protein ligase	chr5q11.2	0.264173	1.41049e-29	signaling protein
PTBP3	polypyrimidine tract binding protein 3	chr9q32	0.260783	7.86067e-29	signaling protein
CTPS2	CTP synthase 2	chrXp22	0.259808	1.28248e-28	signaling protein
