# Supplementary material for: Identification of relevant drugable targets in diffuse large B-cell lymphoma using a genome-wide unbiased CD20 guilt-by association approach
Source: PLoS One. 2018 Feb 28;13(2):e0193098. doi: 10.1371/journal.pone.0193098 (PMC5831110; doi:10.1371/journal.pone.0193098)
Supplement: S5 Table — List of drug-gene interactions for the first 500 MS4A1-associated gene probes, with corresponding pubmed IDs.. (XLSX) [file pone.0193098.s005.xlsx]

## Sheet: S9 Table 
Search Term	Gene	Drug	PubMed IDs
ACTR2	ACTR2 - ARP2 actin-related protein 2 homolog (yeast)	CK-636	10592235
ACTR3	ACTR3 - ARP3 actin-related protein 3 homolog (yeast)	CK-636	10592235
ALOX5AP	ALOX5AP - arachidonate 5-lipoxygenase-activating protein	VELIFLAPON, AM103
ARPC2	ARPC2 - actin related protein 2/3 complex, subunit 2, 34kDa	CK-636	10592235
ARPC3	ARPC3 - actin related protein 2/3 complex, subunit 3, 21kDa	CK-636	10592235
ARPC4	ARPC4 - actin related protein 2/3 complex, subunit 4, 20kDa	CK-636	10592235
ARPC5	ARPC5 - actin related protein 2/3 complex, subunit 5, 16kDa	(2S)-2-(3-BROMOPHENYL)-3-(5-CHLORO-2-HYDROXYPHE...	10592235
BIRC3	BIRC3 - baculoviral IAP repeat containing 3	CK-636
BLK	BLK - B lymphoid tyrosine kinase	ENMD-2076
BTK	BTK - Bruton agammaglobulinemia tyrosine kinase	IBRUTINIB, AVL-292	24869598
CD19	CD19 - CD19 molecule	SAR3419
CDK1	CDK1 - cyclin-dependent kinase 1	DINACICLIB
CNR2	CNR2 - cannabinoid receptor 2 (macrophage)	NABILONE, DRONABINOL
CREB1	CREB1 - cAMP responsive element binding protein 1	NALOXONE	12969258, 14653953, 12956944, 15953421, 16417577
DCK	DCK - deoxycytidine kinase	FLUDARABINE, DEOXYCITIDINE
DHFR	DHFR - dihydrofolate reductase	METHOTREXATE, PRALATREXATE
ESR2	ESR2 - estrogen receptor 2 (ER beta)	TAMOXIFEN	17404078, 16326830, 16822624, 2011412, 11752352, 17158759, 20827267, 16010412
FDFT1	FDFT1 - farnesyl-diphosphate farnesyltransferase 1	NB-598 , BPH-830
FNTA	FNTA - farnesyltransferase, CAAX box, alpha	TIPIFARNIB, AZD3409
GATM	GATM - glycine amidinotransferase (L-arginine:glycine amidinotransferase)	DELTA-AMINO VALERIC ACID	17486546, 16970975
GMDS	GMDS - GDP-mannose 4,6-dehydratase	DB02547	17016423, 17139284, 10592235
GPR18	GPR18 - G protein-coupled receptor 18	CANNABIDIOL
HDAC1	HDAC1 - histone deacetylase 1	PANOBINOSTAT, VALPROIC ACID, VORINOSTAT, ROMIDEPSIN
HTR3A	HTR3A - 5-hydroxytryptamine (serotonin) receptor 3A, ionotropic	GRANISETRON, MIRTAZAPINE
ITPR1	ITPR1 - inositol 1,4,5-trisphosphate receptor, type 1	CAFFEINE	1844813
LYN	LYN - v-yes-1 Yamaguchi sarcoma viral related oncogene homolog	BOSUTINIB, PONATINIB
MAP3K7	MAP3K7 - mitogen-activated protein kinase kinase kinase 7	RGB-286638
MAPK1	MAPK1 - mitogen-activated protein kinase 1	ERLOTINIB	26181029
MDH1	MDH1 - malate dehydrogenase 1, NAD (soluble)	2'-MONOPHOSPHOADENOSINE 5'-DIPHOSPHORIBOSE	10592235
METAP2	METAP2 - methionyl aminopeptidase 2	BELORANIB
NPM1	NPM1 - nucleophosmin (nucleolar phosphoprotein B23, numatrin)	NSC348884	21719597
PAPOLA	PAPOLA - poly(A) polymerase alpha	3-SULFINOALANINE	17016423, 17139284, 10592235
PARP1	PARP1 - poly (ADP-ribose) polymerase 1	OLAPARIB, VELIPARIB
PDK3	PDK3 - pyruvate dehydrogenase kinase, isozyme 3	CPI-613
PLCG2	PLCG2 - phospholipase C, gamma 2 (phosphatidylinositol-specific)	IBRUTINIB	24869598
PPP1CA	PPP1CA - protein phosphatase 1, catalytic subunit, alpha isozyme	SCY-635 Vitamin E
PRKAB1	PRKAB1 - protein kinase, AMP-activated, beta 1 non-catalytic subunit	METFORMIN
PRKD3	PRKD3 - protein kinase D3	QUERCETIN
PSMD6	PSMD6 - proteasome (prosome, macropain) 26S subunit, non-ATPase, 6	CARFILZOMIB
PSME3	PSME3 - proteasome (prosome, macropain) activator subunit 3 (PA28 gamma; Ki)	BORTEZOMIB
QPCT	QPCT - glutaminyl-peptide cyclotransferase	N-ACETYLHISTAMINE
RAB8B	RAB8B - RAB8B, member RAS oncogene family	DB02082	17016423, 17139284, 10592235
ROCK1	ROCK1 - Rho-associated, coiled-coil containing protein kinase 1	HYDROXYFASUDIL	11752352, 10592235
RPL19	RPL19 - ribosomal protein L19	PUROMYCIN	10592235
RRM1	RRM1 - ribonucleotide reductase M1	CLADRIBINE, HYDROXYUREA	16316309, 9923554, 19576186, 19715446, 17852710
SDHC	SDHC - succinate dehydrogenase complex, subunit C, integral membrane protein, 15kDa	SUCCINIC ACID	15986240, 17636259, 16405730, 16288654, 16232921
SYK	SYK - spleen tyrosine kinase	PACLITAXEL, FOSTAMATINIB	26096845
UGCG	UGCG - UDP-glucose ceramide glucosyltransferase	MIGLUSTAT
WEE1	WEE1 - WEE1 homolog (S. pombe)	MK-1775
XRCC4	XRCC4 - X-ray repair complementing defective repair in Chinese hamster cells 4	DOCETAXEL
